# Supplementary material for: Inflammatory Modulation of Polyethylene Glycol-AuNP for Regulation of the Neural Differentiation Capacity of Mesenchymal Stem Cells
Source: Cells. 2021 Oct 22;10(11):2854. doi: 10.3390/cells10112854 (PMC8616252; doi:10.3390/cells10112854)
Supplement: Supplementary file 1 [file cells-10-02854-s001.zip]

Archive with 1 entries (1 files):
- cells-1381168-supplementary.pdf
